# Supplementary material for: Strategies of Elicitation to Enhance Bioactive Compound Content in Edible Plant Sprouts: A Bibliometric Study
Source: Plants (Basel). 2021 Dec 14;10(12):2759. doi: 10.3390/plants10122759 (PMC8709354; doi:10.3390/plants10122759)
Supplement: Supplementary file 1 [file plants-10-02759-s001.zip]

Archive with 1 entries (1 files):
- plants-1488471-supplementary.pdf
